# Supplementary material for: Interrelationship of Stress, Environment, and Herpes Simplex Virus Type-1 on Behçet’s Disease: Using a Mouse Model
Source: Front Immunol. 2021 Mar 31;12:607768. doi: 10.3389/fimmu.2021.607768 (PMC8044423; doi:10.3389/fimmu.2021.607768)
Supplement: Supplementary file 4 [file Table_1.xlsx]

## Sheet: Table legends
Supplementary Table Legends
Table ST1	Identification of the difference in gut microbiota between conventioanl and SPF conditions normal mice
Table ST2	Identification of altered gut microbiota in normal, eye symptomatic mice, and eye symptomatic BD mice with or without noise stress

## Sheet: Table ST1
Table ST1: Identification of the difference in gut microbiota between conventional and SPF conditions normal mice
A. Phylum identified in conventional normal mice compared with SPF normal mice
Taxonname	Normal mice (conventional) (Mean±SD)	Normal mice (SPF) (Mean±SD)	p-value
Actinobacteria	0.57 ± 0.42	1.06 ± 0.98	0.58
Bacteroidetes	38.03 ± 2.03	33.38 ± 3.22	0.23
Deferribacteres	0	5.70 ± 6.44	0.34
Firmicutes	50.43 ± 4.24	52.79 ± 1.78	0.54
Proteobacteria	10.07 ± 3.47	0.61 ± 0.70	0.06
Tenericutes	0.01 ± 0.01	0	0.42
Verrucomicrobia	0.01 ± 0.01	0	0.42
B. Family identified in conventional normal mice compared with SPF normal mice
Family	Normal mice (conventional) (Mean±SD)	Normal mice (SPF) (Mean±SD)	p-value
Akkermansiaceae	0.01 ± 0.01	6.06 ± 0.19	0.005
Bacteroidaceae	14.745 ± 19.52	23.66 ± 2.41	0.58
Bifidobacteriaceae	0.33 ± 0.46	0.545 ± 0.70	0.75
Clostridiaceae	2.04 ± 1.76	0.665 ± 0.21	0.38
Deferribacteraceae	0	5.705 ± 6.44	0.33
Defluviitaleaceae	0.32 ± 0.36	1.17 ± 0.07	0.08
Erysipelotrichaceae	0.42 ± 0.19	0.94 ± 0	0.06
Eubacteriaceae	0.625 ± 0.34	1.745 ± 1.16	0.32
Lachnospiraceae	23.4 ± 15.85	9.09 ± 2.70	0.33
Lactobacillaceae	14.81 ± 11.31	26.81 ± 9.26	0.36
Oscillospiraceae	1.14 ± 0.80	1.37 ± 0.43	0.75
Peptococcaceae	0.465 ± 0.17	0.655 ± 0.007	0.26
Porphyromonadaceae	20.535 ± 17.69	9.71 ± 5.64	0.49
Prevotellaceae	2.72 ± 3.84	0	0.42
Ruminococcaceae	2.455 ± 0.40	6.89 ± 1.35	0.04
Sutterellaceae	0.86 ± 1.18	0.595 ± 0.68	0.81
C. Genus identified identified in conventional normal mice compared with SPF normal mice
Taxonname	Normal mice (conventional) (Mean±SD)	Normal mice (SPF) (Mean±SD)	p-value
Acetatifactor	0.31 ± 0.11	1.13 ± 0.70	0.24
Acetivibrio	0.04 ± 0.02	0.655 ± 0.47	0.2
Akkermansia	0.01 ± 0.01	6.06 ± 0.19	0.0005
Anaerobacterium	0.29 ± 0.22	0.805 ± 0.02	0.32
Anaerocolumna	0.635 ± 0.68	0	0.58
Bacteroides	14.745 ± 19.52	23.66 ± 2.41	0.78
Barnesiella	11.98 ± 12.81	8.91 ± 5.31	0.78
Bifidobacterium	0.33 ± 0.46	0.545 ± 0.70	0.75
Candidatus_Arthromitus	1.695 ± 1.93	0.51 ± 0.12	0.47
Eubacterium	0.545 ± 0.31	1.675 ± 1.20	0.32
Lachnoclostridium	9.94 ± 2.81	5.635 ± 1.43	0.19
Lactobacillus	14.81 ± 11.31	26.805 ± 9.25	0.36
Mucispirillum	0	5.705 ± 6.44	0.33
Oscillibacter	1.14 ± 0.86	1.37 ± 0.43	0.75
Parabacteroides	3.285 ± 4.19	0.8 ± 0.32	0.49
Parasutterella	0.86 ± 1.18	0.595 ± 0.68	0.81
Peptococcus	0.28 ± 0.36	0.53 ± 0.08	0.44
Porphyromonas	4.185 ± 0.65	0	0.01
Prevotella	2.435 ± 3.44	0	0.42
Pseudoflavonifractor	1.09 ± 0.94	0.885 ± 0.64	0.82
Ruminiclostridium	0.88 ± 0.25	3.415 ± 0.33	0.01
Ruminococcus	0.355 ± 0.03	0.69 ± 0.00	0.005
Tyzzerella	1.245 ± 0.51	0	0.07
Vallitalea	0.275 ± 0.36	1.06 ± 0.08	0.09
D. Species identified in conventional normal mice compared with SPF normal mice
Species	Normal mice (conventional) (Mean±SD)	Normal mice (SPF) (Mean±SD)	p-value
[Clostridium]_asparagiforme	1.29 ± 1.51	0.71 ± 0.14	0.64
[Clostridium]_cellobioparum	0.005 ± 0.007	1.545 ± 0.30	0.01
[Clostridium]_saccharolyticum	0.87 ± 0.169	0.585 ± 0.10	0.18
Acetatifactor_muris	0.31 ± 0.11	1.13 ± 0.70	0.24
Acetivibrio_ethanolgignens	0.04 ± 0.02	0.655 ± 0.47	0.2
Akkermansia_muciniphila	0.01 ± 0.01	6.06 ± 0.19	0.0005
Anaerobacterium_chartisolvens	0.29 ± 0.22	0.805 ± 0.02	0.08
Anaerotruncus_colihominis	0.56 ± 0.62	0.625 ± 0.48	0.91
Bacteroides_caccae	1.045 ± 1.03	5.885 ± 1.60	0.06
Bacteroides_vulgatus	13.655 ± 18.49	17.685 ± 0.77	0.78
Barnesiella_intestinihominis	11.79 ± 12.58	8.785 ± 5.22	0.78
Bifidobacterium_pseudolongum	0.315 ± 0.44	0.545 ± 0.70	0.73
Candidatus_arthromitus	1.69 ± 1.92	0.51 ± 0.12	0.47
Eubacterium_ventriosum	0	1.37 ± 1.11	0.22
Lactobacillus_intestinalis	6.37 ± 4.59	15.74 ± 6.92	0.25
Lactobacillus_johnsonii	6.29 ± 4.55	0.94 ± 0.52	0.24
Lactobacillus_reuteri	1.655 ± 1.90	6.82 ± 0.84	0.07
Mucispirillum_schaedleri	0	5.705 ± 6.44	0.33
Oscillibacter_ruminantium	0.865 ± 0.58	0.945 ± 0.24	0.87
Parabacteroides_goldsteinii	0	0.795 ± 0.31	0.07
Parasutterella_excrementihominis	0.86 ± 1.18	0.595 ± 0.68	0.81
Peptococcus_niger	0.28 ± 0.36	0.53 ± 0.08	0.44
Pseudoflavonifractor_capillosus	1.09 ± 0.94	0.885 ± 0.64	0.82
Vallitalea_pronyensis	0.25 ± 0.32	0.945 ± 0.09	0.1
Unassigned	28.38 ± 2.58	10.045 ± 0.78	0.01
